# Supplementary material for: Comprehensive epigenetic analyses reveal master regulators driving lung metastasis of breast cancer
Source: J Cell Mol Med. 2019 Jun 19;23(8):5415–31. doi: 10.1111/jcmm.14424 (PMC6653217; doi:10.1111/jcmm.14424)
Supplement: Supplementary file 3 [file JCMM-23-5415-s003.xlsx]

## Sheet: Sheet1
Term	Count	%	PValue
GO:0030334~regulation of cell migration	57	10.0707	1.21347e-11
GO:2000145~regulation of cell motility	58	10.2473	6.8552e-11
GO:0051270~regulation of cellular component movement	61	10.7774	7.91342e-11
GO:0040012~regulation of locomotion	59	10.424	1.19314e-10
GO:0048870~cell motility	81	14.311	1.94421e-09
GO:0051674~localization of cell	81	14.311	1.94421e-09
GO:0040011~locomotion	88	15.5477	5.17911e-09
GO:0016477~cell migration	72	12.7208	2.1068e-08
GO:0022008~neurogenesis	82	14.4876	3.90518e-08
GO:0051240~positive regulation of multicellular organismal process	80	14.1343	1.05881e-07
GO:0006928~movement of cell or subcellular component	93	16.4311	2.51358e-07
GO:0007399~nervous system development	107	18.9046	2.73047e-07
GO:0048699~generation of neurons	75	13.2509	4.7271e-07
GO:0048468~cell development	98	17.3145	6.73484e-07
GO:0051094~positive regulation of developmental process	63	11.1307	1.06958e-06
GO:0008283~cell proliferation	93	16.4311	1.23562e-06
GO:0007155~cell adhesion	86	15.1943	2.11275e-06
GO:1901700~response to oxygen-containing compound	77	13.6042	2.18866e-06
GO:0022610~biological adhesion	86	15.1943	2.46849e-06
GO:0060284~regulation of cell development	52	9.18728	2.53488e-06
GO:2000026~regulation of multicellular organismal development	86	15.1943	3.54218e-06
GO:0031175~neuron projection development	50	8.83392	3.96323e-06
GO:0007166~cell surface receptor signaling pathway	120	21.2014	4.81315e-06
GO:0050678~regulation of epithelial cell proliferation	26	4.59364	5.03863e-06
GO:0070887~cellular response to chemical stimulus	119	21.0247	5.49811e-06
GO:0030182~neuron differentiation	66	11.6608	6.55684e-06
GO:0050673~epithelial cell proliferation	28	4.947	7.53504e-06
GO:0045597~positive regulation of cell differentiation	50	8.83392	8.70603e-06
GO:0048666~neuron development	55	9.71731	9.33523e-06
GO:0000904~cell morphogenesis involved in differentiation	46	8.12721	1.07854e-05
GO:0030335~positive regulation of cell migration	30	5.30035	1.08393e-05
GO:0009605~response to external stimulus	97	17.1378	1.12882e-05
GO:0040017~positive regulation of locomotion	31	5.47703	1.4112e-05
GO:0033993~response to lipid	50	8.83392	1.55444e-05
GO:0010033~response to organic substance	123	21.7314	1.56904e-05
GO:0060429~epithelium development	58	10.2473	1.66696e-05
GO:0008285~negative regulation of cell proliferation	41	7.24382	1.79508e-05
GO:0071310~cellular response to organic substance	100	17.6678	2.00768e-05
GO:0051241~negative regulation of multicellular organismal process	56	9.89399	2.0364e-05
GO:2000147~positive regulation of cell motility	30	5.30035	2.08051e-05
GO:0034097~response to cytokine	47	8.30389	2.38909e-05
GO:0045595~regulation of cell differentiation	76	13.4276	2.60491e-05
GO:0042127~regulation of cell proliferation	76	13.4276	3.08218e-05
GO:0030198~extracellular matrix organization	26	4.59364	3.16249e-05
GO:0042330~taxis	36	6.36042	3.35583e-05
GO:0043062~extracellular structure organization	26	4.59364	3.36431e-05
GO:0051272~positive regulation of cellular component movement	30	5.30035	3.37851e-05
GO:0000902~cell morphogenesis	64	11.3074	3.40511e-05
GO:0040013~negative regulation of locomotion	22	3.88693	4.03926e-05
GO:0051271~negative regulation of cellular component movement	22	3.88693	4.2886e-05
GO:0071345~cellular response to cytokine stimulus	42	7.42049	5.19038e-05
GO:0022604~regulation of cell morphogenesis	36	6.36042	5.79113e-05
GO:0010721~negative regulation of cell development	24	4.24028	6.10322e-05
GO:0007409~axonogenesis	29	5.12367	6.3301e-05
GO:0010975~regulation of neuron projection development	29	5.12367	6.3301e-05
GO:0010771~negative regulation of cell morphogenesis involved in differentiation	14	2.4735	6.43146e-05
GO:0051093~negative regulation of developmental process	43	7.59717	6.85728e-05
GO:0010720~positive regulation of cell development	32	5.65371	7.23986e-05
GO:0006935~chemotaxis	35	6.18375	7.36918e-05
GO:0019221~cytokine-mediated signaling pathway	35	6.18375	7.84118e-05
GO:0051960~regulation of nervous system development	44	7.77385	8.17282e-05
GO:0032101~regulation of response to external stimulus	42	7.42049	8.22484e-05
GO:0051128~regulation of cellular component organization	102	18.0212	8.42662e-05
GO:0050873~brown fat cell differentiation	8	1.41343	8.69844e-05
GO:0061564~axon development	30	5.30035	9.44691e-05
GO:0010769~regulation of cell morphogenesis involved in differentiation	25	4.41696	0.00010778
GO:0050767~regulation of neurogenesis	40	7.06714	0.000109209
GO:0051962~positive regulation of nervous system development	30	5.30035	0.000109931
GO:0048667~cell morphogenesis involved in neuron differentiation	32	5.65371	0.000115874
GO:0001667~ameboidal-type cell migration	24	4.24028	0.00011925
GO:0032989~cellular component morphogenesis	65	11.4841	0.000119565
GO:0048812~neuron projection morphogenesis	34	6.00707	0.000120226
GO:0000165~MAPK cascade	46	8.12721	0.000153779
GO:0007411~axon guidance	19	3.35689	0.000157082
GO:0097485~neuron projection guidance	19	3.35689	0.000165799
GO:0050920~regulation of chemotaxis	17	3.00353	0.000174553
GO:0016337~single organismal cell-cell adhesion	41	7.24382	0.000190714
GO:0023014~signal transduction by protein phosphorylation	47	8.30389	0.000206051
GO:0010646~regulation of cell communication	124	21.9081	0.000210844
GO:0007417~central nervous system development	48	8.48057	0.000211649
GO:0045664~regulation of neuron differentiation	34	6.00707	0.000211757
GO:0014065~phosphatidylinositol 3-kinase signaling	12	2.12014	0.000218539
GO:0010976~positive regulation of neuron projection development	19	3.35689	0.000218967
GO:0050680~negative regulation of epithelial cell proliferation	13	2.29682	0.000241425
GO:1901701~cellular response to oxygen-containing compound	48	8.48057	0.000261233
GO:0045596~negative regulation of cell differentiation	37	6.5371	0.000276389
GO:0030336~negative regulation of cell migration	18	3.18021	0.000286532
GO:0072359~circulatory system development	49	8.65724	0.000308738
GO:0072358~cardiovascular system development	49	8.65724	0.000308738
GO:0031344~regulation of cell projection organization	34	6.00707	0.000313868
GO:0050769~positive regulation of neurogenesis	26	4.59364	0.000322664
GO:0023056~positive regulation of signaling	72	12.7208	0.000335986
GO:0042981~regulation of apoptotic process	66	11.6608	0.000340115
GO:0097529~myeloid leukocyte migration	15	2.65018	0.000344604
GO:0030030~cell projection organization	62	10.9541	0.000405223
GO:0023051~regulation of signaling	124	21.9081	0.000405339
GO:0098602~single organism cell adhesion	42	7.42049	0.000419199
GO:0043067~regulation of programmed cell death	66	11.6608	0.000438506
GO:0010647~positive regulation of cell communication	71	12.5442	0.000474855
GO:0009966~regulation of signal transduction	112	19.788	0.000493654
GO:0048646~anatomical structure formation involved in morphogenesis	56	9.89399	0.000500721
GO:0046903~secretion	54	9.54064	0.000504141
GO:0008219~cell death	85	15.0177	0.000562142
GO:2000146~negative regulation of cell motility	18	3.18021	0.000566624
GO:0010941~regulation of cell death	69	12.1908	0.000567437
GO:0022603~regulation of anatomical structure morphogenesis	52	9.18728	0.000582409
GO:0010631~epithelial cell migration	18	3.18021	0.000595084
GO:0035556~intracellular signal transduction	109	19.258	0.000631167
GO:0006468~protein phosphorylation	81	14.311	0.000649455
GO:0002237~response to molecule of bacterial origin	22	3.88693	0.000658171
GO:0098609~cell-cell adhesion	56	9.89399	0.000671335
GO:0090132~epithelium migration	18	3.18021	0.00068969
GO:0001568~blood vessel development	33	5.83039	0.000725287
GO:0006915~apoptotic process	77	13.6042	0.000728327
GO:0071396~cellular response to lipid	30	5.30035	0.000872639
GO:0090130~tissue migration	18	3.18021	0.0009183
GO:0032496~response to lipopolysaccharide	21	3.71025	0.000918578
GO:0001933~negative regulation of protein phosphorylation	25	4.41696	0.00093613
GO:0051130~positive regulation of cellular component organization	56	9.89399	0.000972795
GO:0001944~vasculature development	34	6.00707	0.00097934
GO:0045444~fat cell differentiation	16	2.82686	0.000993652
GO:0012501~programmed cell death	80	14.1343	0.00101623
GO:0051049~regulation of transport	78	13.7809	0.0010203
GO:0090257~regulation of muscle system process	16	2.82686	0.00104595
GO:0042063~gliogenesis	18	3.18021	0.00105261
GO:0033036~macromolecule localization	113	19.9647	0.00109234
GO:0032355~response to estradiol	12	2.12014	0.00111681
GO:0050900~leukocyte migration	24	4.24028	0.0011581
GO:0002520~immune system development	42	7.42049	0.00117204
GO:0010563~negative regulation of phosphorus metabolic process	31	5.47703	0.00119491
GO:0045936~negative regulation of phosphate metabolic process	31	5.47703	0.00119491
GO:0048858~cell projection morphogenesis	41	7.24382	0.00122708
GO:0050679~positive regulation of epithelial cell proliferation	14	2.4735	0.00124597
GO:0045666~positive regulation of neuron differentiation	21	3.71025	0.00126521
GO:0031667~response to nutrient levels	25	4.41696	0.00133931
GO:0022617~extracellular matrix disassembly	10	1.76678	0.00136222
GO:0048640~negative regulation of developmental growth	10	1.76678	0.00136222
GO:0042326~negative regulation of phosphorylation	26	4.59364	0.0013965
GO:0051129~negative regulation of cellular component organization	34	6.00707	0.0014115
GO:0048534~hematopoietic or lymphoid organ development	40	7.06714	0.00141735
GO:0001503~ossification	23	4.0636	0.0014366
GO:0032880~regulation of protein localization	47	8.30389	0.0014395
GO:1904019~epithelial cell apoptotic process	10	1.76678	0.00147579
GO:0030900~forebrain development	23	4.0636	0.00154243
GO:0044057~regulation of system process	29	5.12367	0.00154336
GO:0009967~positive regulation of signal transduction	64	11.3074	0.00155951
GO:0032940~secretion by cell	47	8.30389	0.00156831
GO:1902533~positive regulation of intracellular signal transduction	45	7.95053	0.0016093
GO:0048584~positive regulation of response to stimulus	85	15.0177	0.00167879
GO:0060326~cell chemotaxis	18	3.18021	0.00171332
GO:0014031~mesenchymal cell development	14	2.4735	0.00173441
GO:0010876~lipid localization	22	3.88693	0.00178259
GO:0001525~angiogenesis	25	4.41696	0.00182244
GO:0001932~regulation of protein phosphorylation	59	10.424	0.0018281
GO:0050770~regulation of axonogenesis	14	2.4735	0.00182946
GO:0007517~muscle organ development	23	4.0636	0.00183369
GO:0010632~regulation of epithelial cell migration	14	2.4735	0.00192876
GO:0071222~cellular response to lipopolysaccharide	13	2.29682	0.00193496
GO:0032990~cell part morphogenesis	41	7.24382	0.00194481
GO:0006954~inflammatory response	34	6.00707	0.00195922
GO:0048514~blood vessel morphogenesis	28	4.947	0.00211518
GO:0006796~phosphate-containing compound metabolic process	120	21.2014	0.0021805
GO:0042060~wound healing	30	5.30035	0.0022212
GO:0060322~head development	37	6.5371	0.00223589
GO:0080134~regulation of response to stress	58	10.2473	0.0022811
GO:0006793~phosphorus metabolic process	120	21.2014	0.00236427
GO:0031346~positive regulation of cell projection organization	20	3.53357	0.00237293
GO:0044236~multicellular organism metabolic process	12	2.12014	0.00238944
GO:0031345~negative regulation of cell projection organization	13	2.29682	0.00241582
GO:0010574~regulation of vascular endothelial growth factor production	6	1.06007	0.00255172
GO:0071216~cellular response to biotic stimulus	14	2.4735	0.00262234
GO:0009611~response to wounding	34	6.00707	0.00263658
GO:0071219~cellular response to molecule of bacterial origin	13	2.29682	0.00269045
GO:0060445~branching involved in salivary gland morphogenesis	5	0.883392	0.00273278
GO:0043408~regulation of MAPK cascade	35	6.18375	0.00286835
GO:0001817~regulation of cytokine production	31	5.47703	0.00291079
GO:0007435~salivary gland morphogenesis	6	1.06007	0.00293374
GO:0048545~response to steroid hormone	23	4.0636	0.0029808
GO:0048762~mesenchymal cell differentiation	14	2.4735	0.00303894
GO:0045765~regulation of angiogenesis	16	2.82686	0.00318701
GO:0007420~brain development	35	6.18375	0.00324729
GO:0001936~regulation of endothelial cell proliferation	10	1.76678	0.00330061
GO:0031669~cellular response to nutrient levels	13	2.29682	0.0033159
GO:1901342~regulation of vasculature development	17	3.00353	0.00332809
GO:0050727~regulation of inflammatory response	20	3.53357	0.0033869
GO:0045785~positive regulation of cell adhesion	23	4.0636	0.00339753
GO:0050771~negative regulation of axonogenesis	8	1.41343	0.00341395
GO:0042325~regulation of phosphorylation	61	10.7774	0.00344344
GO:0035272~exocrine system development	7	1.23675	0.00346332
GO:0030097~hemopoiesis	37	6.5371	0.00347431
GO:0007010~cytoskeleton organization	52	9.18728	0.00349694
GO:0009991~response to extracellular stimulus	25	4.41696	0.00355729
GO:0043410~positive regulation of MAPK cascade	27	4.77032	0.00358644
GO:0051781~positive regulation of cell division	9	1.59011	0.003604
GO:0048585~negative regulation of response to stimulus	60	10.6007	0.00361682
GO:0007507~heart development	28	4.947	0.00369179
GO:0050921~positive regulation of chemotaxis	11	1.94346	0.00372767
GO:0022409~positive regulation of cell-cell adhesion	17	3.00353	0.00374111
GO:0030193~regulation of blood coagulation	9	1.59011	0.00388062
GO:1900046~regulation of hemostasis	9	1.59011	0.00388062
GO:0034330~cell junction organization	17	3.00353	0.00388159
GO:0045332~phospholipid translocation	5	0.883392	0.00393331
GO:0030155~regulation of cell adhesion	33	5.83039	0.0040853
GO:0044092~negative regulation of molecular function	50	8.83392	0.00424123
GO:0010770~positive regulation of cell morphogenesis involved in differentiation	13	2.29682	0.00425768
GO:0001837~epithelial to mesenchymal transition	10	1.76678	0.00428939
GO:0010464~regulation of mesenchymal cell proliferation	6	1.06007	0.00432654
GO:0071495~cellular response to endogenous stimulus	53	9.36396	0.00436262
GO:0030728~ovulation	5	0.883392	0.00464907
GO:0034204~lipid translocation	5	0.883392	0.00464907
GO:0008544~epidermis development	19	3.35689	0.00467291
GO:0051147~regulation of muscle cell differentiation	13	2.29682	0.00468974
GO:0007431~salivary gland development	6	1.06007	0.00488047
GO:0002040~sprouting angiogenesis	8	1.41343	0.00516785
GO:0010717~regulation of epithelial to mesenchymal transition	8	1.41343	0.00516785
GO:0071496~cellular response to external stimulus	17	3.00353	0.0052447
GO:0032802~low-density lipoprotein particle receptor catabolic process	3	0.530035	0.00526904
GO:0097035~regulation of membrane lipid distribution	6	1.06007	0.00548287
GO:0050818~regulation of coagulation	9	1.59011	0.00551764
GO:0002702~positive regulation of production of molecular mediator of immune response	8	1.41343	0.00558747
GO:0001816~cytokine production	32	5.65371	0.00564611
GO:0007163~establishment or maintenance of cell polarity	13	2.29682	0.00565882
GO:0034329~cell junction assembly	14	2.4735	0.00575474
GO:0002687~positive regulation of leukocyte migration	10	1.76678	0.00583422
GO:0050806~positive regulation of synaptic transmission	10	1.76678	0.00583422
GO:0048010~vascular endothelial growth factor receptor signaling pathway	9	1.59011	0.00590016
GO:0045665~negative regulation of neuron differentiation	14	2.4735	0.00600576
GO:0003012~muscle system process	23	4.0636	0.00609881
GO:0010038~response to metal ion	19	3.35689	0.00610761
GO:0010977~negative regulation of neuron projection development	11	1.94346	0.00617832
GO:0030595~leukocyte chemotaxis	14	2.4735	0.00626542
GO:0097531~mast cell migration	4	0.706714	0.0062869
GO:0046394~carboxylic acid biosynthetic process	17	3.00353	0.00637865
GO:0045926~negative regulation of growth	16	2.82686	0.0065189
GO:0040007~growth	43	7.59717	0.00652012
GO:0034612~response to tumor necrosis factor	17	3.00353	0.00652319
GO:0003158~endothelium development	10	1.76678	0.00656014
GO:0002684~positive regulation of immune system process	44	7.77385	0.00663516
GO:0051174~regulation of phosphorus metabolic process	67	11.8375	0.00668216
GO:0019220~regulation of phosphate metabolic process	67	11.8375	0.00674594
GO:0051223~regulation of protein transport	36	6.36042	0.00702195
GO:0009725~response to hormone	40	7.06714	0.00703671
GO:0061061~muscle structure development	30	5.30035	0.00716587
GO:0030010~establishment of cell polarity	9	1.59011	0.00716928
GO:0001819~positive regulation of cytokine production	22	3.88693	0.00717055
GO:0022407~regulation of cell-cell adhesion	22	3.88693	0.00717055
GO:0043542~endothelial cell migration	12	2.12014	0.00724541
GO:0032103~positive regulation of response to external stimulus	17	3.00353	0.00749576
GO:0050919~negative chemotaxis	6	1.06007	0.00760246
GO:0001935~endothelial cell proliferation	10	1.76678	0.00777665
GO:0008104~protein localization	95	16.7845	0.00785929
GO:0050768~negative regulation of neurogenesis	16	2.82686	0.00786605
GO:0030029~actin filament-based process	33	5.83039	0.00789017
GO:0060537~muscle tissue development	21	3.71025	0.00843019
GO:0032803~regulation of low-density lipoprotein particle receptor catabolic process	3	0.530035	0.00860608
GO:0009968~negative regulation of signal transduction	48	8.48057	0.00872531
GO:0097191~extrinsic apoptotic signaling pathway	15	2.65018	0.00874723
GO:0043086~negative regulation of catalytic activity	39	6.89046	0.00874735
GO:0040008~regulation of growth	32	5.65371	0.0088672
GO:0050729~positive regulation of inflammatory response	10	1.76678	0.009158
GO:0042633~hair cycle	9	1.59011	0.009169
GO:0042303~molting cycle	9	1.59011	0.009169
GO:0016266~O-glycan processing	7	1.23675	0.00939068
GO:0051148~negative regulation of muscle cell differentiation	7	1.23675	0.00939068
GO:0060560~developmental growth involved in morphogenesis	14	2.4735	0.00972416
GO:0016310~phosphorylation	87	15.371	0.0098476
GO:0022404~molting cycle process	8	1.41343	0.00991852
GO:0022405~hair cycle process	8	1.41343	0.00991852
GO:0001942~hair follicle development	8	1.41343	0.00991852
GO:0030168~platelet activation	12	2.12014	0.00996245
