# Supplementary material for: Comprehensive epigenetic analyses reveal master regulators driving lung metastasis of breast cancer
Source: J Cell Mol Med. 2019 Jun 19;23(8):5415–31. doi: 10.1111/jcmm.14424 (PMC6653217; doi:10.1111/jcmm.14424)
Supplement: Supplementary file 4 [file JCMM-23-5415-s004.xlsx]

## Sheet: network
TFs	Target Genes
LEF1	RAP1GAP2
LEF1	SASH1
LEF1	SH3BP5
LEF1	ZBTB33
LEF1	CASP2
LEF1	NFKB2
LEF1	MSI2
LEF1	PAG1
LEF1	PDE4D
LEF1	PHACTR1
LEF1	ZFX
ARNTL	PDE4D
ARNTL	PHACTR1
ARNTL	RAP1GAP2
ARNTL	SASH1
ARNTL	CEBPB
ARNTL	SLC35F3
ARNTL	ZBTB7B
ARNTL	LEF1
ARNTL	MSI2
ARNTL	NFE2L2
ETV3	MSI2
ETV3	PDE4D
NFE2L2	LEF1
NFE2L2	MSI2
NFE2L2	NFKB2
NFE2L2	PAG1
NFE2L2	PDE4D
NFE2L2	PHACTR1
NFE2L2	RAP1GAP2
NFE2L2	SASH1
NFE2L2	ZFX
NFE2L2	SLC35F3
ZBTB33	MSI2
ZBTB33	PAG1
ZBTB33	PDE4D
ZBTB33	PHACTR1
ZBTB33	SASH1
ZBTB33	CASP2
ZBTB33	ARNTL
ZBTB33	ETV3
CEBPB	MSI2
CEBPB	NR2F2
CEBPB	PAG1
CEBPB	PDE4D
CEBPB	PHACTR1
CEBPB	RAP1GAP2
CEBPB	SASH1
CEBPB	SH3BP5
CEBPB	SLC35F3
CEBPB	ZBTB7B
CEBPB	ARNTL
CEBPB	MEF2A
SP4	RAP1GAP2
SP4	MEF2A
SP4	ETV3
SP4	ARNTL
SP4	SASH1
SP4	MSI2
SP4	ZBTB33
SP4	ZBTB7B
SP4	FOXP1
SP4	SH3BP5
SP4	NFE2L2
SP4	NFKB2
SP4	SLC35F3
SP4	PAG1
SP4	CEBPB
SP4	PDE4D
SP4	PHACTR1
SP4	LEF1
FOXP1	PHACTR1
FOXP1	SASH1
NR2F2	SASH1
NR2F2	SLC35F3
NR2F2	ZBTB33
NR2F2	NFKB2
NR2F2	MSI2
NR2F2	PDE4D
NR2F2	PHACTR1
ZBTB7B	CEBPB
ZBTB7B	SH3BP5
ZBTB7B	MSI2
ZBTB7B	NFKB2
ZBTB7B	PAG1
ZBTB7B	PDE4D
ZBTB7B	PHACTR1
ZBTB7B	RAP1GAP2
ZBTB7B	SASH1
ZBTB7B	SH3BP5
MEF2A	FOXP1
MEF2A	ARNTL
MEF2A	PAG1
MEF2A	PDE4D
MEF2A	PHACTR1
MEF2A	SASH1
MEF2A	SLC35F3
MYEF2	SASH1
MYEF2	SH3BP5
MYEF2	SLC35F3
MYEF2	ARNTL
MYEF2	MEF2A
MYEF2	MSI2
MYEF2	NFE2L2
MYEF2	NR2F2
MYEF2	PAG1
MYEF2	PDE4D
MYEF2	PHACTR1
MYEF2	ZFX
MYEF2	RAP1GAP2
NFKB2	MSI2
NFKB2	PDE4D
NFKB2	RAP1GAP2
NFKB2	SH3BP5
NFKB2	SLC35F3
ZFX	ZBTB33
ZFX	ZBTB7B
ZFX	ETV3
ZFX	CASP2
ZFX	CEBPB
ZFX	MSI2
ZFX	NFKB2
ZFX	PAG1
ZFX	RAP1GAP2
ZFX	SASH1
ZFX	SH3BP5
ZFX	ARNTL
GTF2I	SHROOM3
GTF2I	ANK2
GTF2I	ANXA2
GTF2I	C15orf38-AP3S2
GTF2I	CHCHD3
GTF2I	CLHC1
GTF2I	CPVL
GTF2I	CREB5
GTF2I	CTIF
GTF2I	DHTKD1
GTF2I	DOCK10
GTF2I	DTNA
GTF2I	DUSP10
GTF2I	ELOVL7
GTF2I	FAM13A
GTF2I	FBLN1
GTF2I	FLRT2
GTF2I	HPCAL1
GTF2I	IGF2BP3
GTF2I	LONRF3
GTF2I	MAP3K7CL
GTF2I	2018-03-04
GTF2I	MCC
GTF2I	MED24
GTF2I	MYO1D
GTF2I	PCTP
GTF2I	PDE8A
GTF2I	PFKFB3
GTF2I	PIK3R1
GTF2I	PLCB1
GTF2I	PPP2R2C
GTF2I	PRKCH
GTF2I	PTPRN2
GTF2I	RGL1
GTF2I	RPS6KA2
GTF2I	SACS
GTF2I	SAMD12
GTF2I	SATB2
GTF2I	SLC22A18
GTF2I	SPOCK1
GTF2I	SRGAP1
GTF2I	TIAM1
GTF2I	TMEM255B
GTF2I	TTBK2
GTF2I	UNC45A
GTF2I	UNG
GTF2I	USPL1
GTF2I	UST
GTF2I	ZIC2
GTF2I	ZNF438
GTF2I	AHCYL2
GTF2I	IL1R1
GTF2I	INPP4A
GTF2I	KLF11
GTF2I	KRT18
GTF2I	NEDD9
GTF2I	RBM47
GTF2I	ROR1
SMAD4	ANXA2
SMAD4	CLHC1
SMAD4	DTNA
SMAD4	FAM13A
SMAD4	FLRT2
SMAD4	FRAS1
SMAD4	KLF13
SMAD4	MAP3K7CL
SMAD4	MCC
SMAD4	MYO1D
SMAD4	PDE8A
SMAD4	PFKFB3
SMAD4	PPP2R2C
SMAD4	PRKCH
SMAD4	PTPRN2
SMAD4	RPS6KA2
SMAD4	SLC22A18
SMAD4	TMEM255B
SMAD4	UST
SMAD4	ZBTB18
SMAD4	ZBTB7A
SMAD4	ZNF438
SMAD4	INPP4A
SMAD4	SHROOM3
SMAD4	UNC45A
KLF13	ATP6V0A1
KLF13	MAP3K7CL
KLF13	UNG
KLF13	ZBTB7A
KLF13	KLF11
ZEB1	ANK2
ZEB1	ARHGAP19
ZEB1	ATP6V0A1
ZEB1	BTBD1
ZEB1	CLHC1
ZEB1	COL4A1
ZEB1	CPVL
ZEB1	CSGALNACT2
ZEB1	DHTKD1
ZEB1	DNAJC1
ZEB1	DOCK10
ZEB1	DTNA
ZEB1	ELOVL7
ZEB1	FAM13A
ZEB1	FBLN1
ZEB1	FLRT2
ZEB1	FRAS1
ZEB1	HPCAL1
ZEB1	KLF13
ZEB1	LONRF3
ZEB1	LRRC28
ZEB1	MAP3K7CL
ZEB1	MAP7D3
ZEB1	MCC
ZEB1	MCOLN2
ZEB1	MED24
ZEB1	MYO1D
ZEB1	PPP2R2C
ZEB1	PRKCH
ZEB1	RPS6KA2
ZEB1	SACS
ZEB1	SAMD12
ZEB1	SATB2
ZEB1	SMAD4
ZEB1	SPOCK1
ZEB1	SRGAP1
ZEB1	TIAM1
ZEB1	TMEM255B
ZEB1	TTBK2
ZEB1	UNC45A
ZEB1	UST
ZEB1	ZNF438
ZEB1	AHCYL2
ZEB1	KLF11
ZEB1	NEDD9
ZEB1	RBM47
ZEB1	ROR1
ZEB1	SHROOM3
ZEB1	ZBTB18
ZBTB18	C15orf38-AP3S2
ZBTB18	CSGALNACT2
ZBTB18	DOCK10
ZBTB18	DTNA
ZBTB18	FAM13A
ZBTB18	FBLN1
ZBTB18	FLRT2
ZBTB18	HPCAL1
ZBTB18	IGF2BP3
ZBTB18	KLF13
ZBTB18	MAP3K7CL
ZBTB18	MAP7D3
ZBTB18	2018-03-04
ZBTB18	MCC
ZBTB18	MED24
ZBTB18	PDE8A
ZBTB18	PRKCH
ZBTB18	RPS6KA2
ZBTB18	SACS
ZBTB18	SLC22A18
ZBTB18	SRGAP1
ZBTB18	TTBK2
ZBTB18	UNC45A
ZBTB18	UNG
ZBTB18	UST
ZBTB18	AHCYL2
ZBTB18	ANXA2
ZBTB18	FAM129B
ZBTB18	INPP4A
ZBTB18	RBM47
ZBTB18	ROR1
ZBTB18	SHROOM3
FOXO4	HPCAL1
FOXO4	IGF2BP3
FOXO4	INPP4A
FOXO4	KLF13
FOXO4	KRT18
FOXO4	LONRF3
FOXO4	LRRC28
FOXO4	MAP3K7CL
FOXO4	MAP7D3
FOXO4	MCC
FOXO4	MED24
FOXO4	MYO1D
FOXO4	NFKB1
FOXO4	PCTP
FOXO4	PDE8A
FOXO4	PFKFB3
FOXO4	PIK3R1
FOXO4	PLCB1
FOXO4	PRKCH
FOXO4	PTPRN2
FOXO4	RGL1
FOXO4	RPS6KA2
FOXO4	SACS
FOXO4	SAMD12
FOXO4	SATB2
FOXO4	SERPINB1
FOXO4	SLC4A7
FOXO4	SPOCK1
FOXO4	SRGAP1
FOXO4	TIAM1
FOXO4	TMEM255B
FOXO4	TTBK2
FOXO4	UNC45A
FOXO4	UNG
FOXO4	USPL1
FOXO4	UST
FOXO4	ZBTB18
FOXO4	ZBTB7A
FOXO4	ZEB1
FOXO4	ZIC2
FOXO4	ZNF438
FOXO4	ANK2
FOXO4	ANXA2
FOXO4	ARHGAP19
FOXO4	ATP6V0A1
FOXO4	BTBD1
FOXO4	C15orf38-AP3S2
FOXO4	CHCHD3
FOXO4	CLHC1
FOXO4	COL4A1
FOXO4	CPVL
FOXO4	CREB5
FOXO4	CSGALNACT2
FOXO4	DHTKD1
FOXO4	DNAJC1
FOXO4	DOCK10
FOXO4	DTNA
FOXO4	DUSP10
FOXO4	ELOVL7
FOXO4	EPN2
FOXO4	FAM129B
FOXO4	FAM13A
FOXO4	FBLN1
FOXO4	FLRT2
FOXO4	FRAS1
FOXO4	GTF2I
NFKB1	CLHC1
NFKB1	CSGALNACT2
NFKB1	DOCK10
NFKB1	FBLN1
NFKB1	FRAS1
NFKB1	KLF13
NFKB1	LRRC28
NFKB1	MCOLN2
NFKB1	MED24
NFKB1	PDE8A
NFKB1	PIK3R1
NFKB1	PPP2R2C
NFKB1	PRKCH
NFKB1	PTPRN2
NFKB1	RGL1
NFKB1	RPS6KA2
NFKB1	SACS
NFKB1	SAMD12
NFKB1	SERPINB1
NFKB1	SLC22A18
NFKB1	SRGAP1
NFKB1	TIAM1
NFKB1	UST
NFKB1	ZBTB7A
NFKB1	ANXA2
NFKB1	FAM129B
NFKB1	HPCAL1
NFKB1	KRT18
NFKB1	2018-03-04
NFKB1	NR3C1
NFKB1	RBM47
NFKB1	SHROOM3
NFKB1	UNC45A
NR3C1	KRT18
NR3C1	LONRF3
NR3C1	LRRC28
NR3C1	MAP3K7CL
NR3C1	MAP7D3
NR3C1	MCOLN2
NR3C1	MED24
NR3C1	MYO1D
NR3C1	PDE8A
NR3C1	PLCB1
NR3C1	PPP2R2C
NR3C1	PRKCH
NR3C1	PTPRN2
NR3C1	RGL1
NR3C1	RPS6KA2
NR3C1	SACS
NR3C1	SAMD12
NR3C1	SERPINB1
NR3C1	SLC22A18
NR3C1	SPOCK1
NR3C1	SRGAP1
NR3C1	TIAM1
NR3C1	TMEM255B
NR3C1	TTBK2
NR3C1	UNG
NR3C1	UST
NR3C1	AHCYL2
NR3C1	BTBD1
NR3C1	IL1R1
NR3C1	INPP4A
NR3C1	KLF11
NR3C1	KRT18
NR3C1	RBM47
NR3C1	ROR1
NR3C1	SHROOM3
NR3C1	ANK2
NR3C1	ARHGAP19
NR3C1	CLHC1
NR3C1	CREB5
NR3C1	CSGALNACT2
NR3C1	DHTKD1
NR3C1	DOCK10
NR3C1	DTNA
NR3C1	DUSP10
NR3C1	ELOVL7
NR3C1	FAM129B
NR3C1	FAM13A
NR3C1	FBLN1
NR3C1	FLRT2
NR3C1	FRAS1
HSF1	ANK2
HSF1	ANXA2
HSF1	ARHGAP19
HSF1	BTBD1
HSF1	CHCHD3
HSF1	CREB5
HSF1	DNAJC1
HSF1	DOCK10
HSF1	DTNA
HSF1	DUSP10
HSF1	FAM13A
HSF1	FBLN1
HSF1	FLRT2
HSF1	FRAS1
HSF1	HPCAL1
HSF1	IGF2BP3
HSF1	MAP3K7CL
HSF1	MCC
HSF1	MED24
HSF1	PCTP
HSF1	PDE8A
HSF1	PLCB1
HSF1	PPP2R2C
HSF1	RGL1
HSF1	SACS
HSF1	SAMD12
HSF1	SPOCK1
HSF1	SRGAP1
HSF1	TIAM1
HSF1	TTBK2
HSF1	USPL1
HSF1	UST
HSF1	ZNF438
HSF1	NR3C1
HSF1	PFKFB3
HSF1	SERPINB1
HSF1	SHROOM3
CREB5	CLHC1
CREB5	DNAJC1
CREB5	DUSP10
CREB5	ELOVL7
CREB5	EPN2
CREB5	NFKB1
CREB5	NR3C1
CREB5	SLC4A7
CREB5	TTBK2
CREB5	ZNF438
ZBTB7A	CLHC1
ZBTB7A	CPVL
ZBTB7A	DOCK10
ZBTB7A	ELOVL7
ZBTB7A	EPN2
ZBTB7A	FLRT2
ZBTB7A	HPCAL1
ZBTB7A	MAP7D3
ZBTB7A	MED24
ZBTB7A	PLCB1
ZBTB7A	PPP2R2C
ZBTB7A	SATB2
ZBTB7A	UST
ZBTB7A	ZEB1
ZBTB7A	ZNF438
ZBTB7A	AHCYL2
ZBTB7A	KLF11
ZBTB7A	RBM47
ZBTB7A	SHROOM3
ZIC2	LRRC28
ZIC2	2018-03-04
ZIC2	NR3C1
ZIC2	PDE8A
ZIC2	PFKFB3
ZIC2	PPP2R2C
ZIC2	PRKCH
ZIC2	RPS6KA2
ZIC2	SRGAP1
ZIC2	TIAM1
ZIC2	TMEM255B
ZIC2	UNC45A
ZIC2	AHCYL2
ZIC2	KLF11
ZIC2	SHROOM3
ZIC2	CPVL
ZIC2	CSGALNACT2
ZIC2	DHTKD1
ZIC2	DOCK10
ZIC2	DUSP10
ZIC2	FAM129B
ZIC2	HPCAL1
ZIC2	KLF13
LMO4	ANK2
LMO4	ARHGAP19
LMO4	ATP6V0A1
LMO4	BTBD1
LMO4	C15orf38-AP3S2
LMO4	CHCHD3
LMO4	CLHC1
LMO4	CPVL
LMO4	CREB5
LMO4	CTIF
LMO4	DHTKD1
LMO4	DNAJC1
LMO4	DOCK10
LMO4	DTNA
LMO4	DUSP10
LMO4	ELOVL7
LMO4	EPN2
LMO4	FAM129B
LMO4	FAM13A
LMO4	FBLN1
LMO4	FLRT2
LMO4	FRAS1
LMO4	GTF2I
LMO4	HPCAL1
LMO4	INPP4A
LMO4	KLF13
LMO4	KRT18
LMO4	LONRF3
LMO4	LRRC28
LMO4	MAP3K7CL
LMO4	MAP7D3
LMO4	2018-03-04
LMO4	MCC
LMO4	MED24
LMO4	MYO1D
LMO4	NFKB1
LMO4	PDE8A
LMO4	PFKFB3
LMO4	PIK3R1
LMO4	PPP2R2C
LMO4	PTPRN2
LMO4	RGL1
LMO4	RPS6KA2
LMO4	SAMD12
LMO4	SLC22A18
LMO4	SPOCK1
LMO4	SRGAP1
LMO4	TIAM1
LMO4	TMEM255B
LMO4	TTBK2
LMO4	UNC45A
LMO4	UNG
LMO4	UST
LMO4	ZBTB7A
LMO4	ZEB1
LMO4	ZIC2
LMO4	ZNF438
ARID5B	PBX1
FOXA2	GATA6
FOXA2	ITGB2
FOXA2	IRF1
FOXA2	ARID5B
FOXA2	PBX1
FOXA2	POU2F2
IRF1	SP3
IRF1	ITGB2
IRF1	PBX1
IRF1	ARID5B
IRF1	POU2F2
IRF1	FOXQ1
PBX1	GATA6
PBX1	MYBL1
GATA6	MYBL1
GATA6	PBX1
GATA6	ETS1
MYBL1	ARID5B
MYBL1	PBX1
MYBL1	ITGB2
MESP1	IRF1
MESP1	POU2F2
MESP1	ARID5B
MESP1	MYBL1
MESP1	FOXQ1
SP3	GATA6
SP3	ETS1
SP3	FOXA2
SP3	FOXQ1
SP3	POU2F2
SP3	ARID5B
SP3	ITGB2
SP3	PBX1
ITGB2	IRF1
ITGB2	ARID5B
ITGB2	MESP1
ITGB2	PBX1
ITGB2	POU2F2
ITGB2	ETS1
ITGB2	FOXA2
ITGB2	GATA6
ETS1	ARID5B
ETS1	IRF1
ETS1	ITGB2
ETS1	MYBL1
ETS1	PBX1
ETS1	POU2F2
ETS1	FOXA2
POU2F2	ITGB2
POU2F2	ARID5B
FOXQ1	ARID5B
FOXQ1	POU2F2
FOXQ1	PBX1
FOXQ1	ETS1
FOXQ1	ITGB2
FOXQ1	GATA6
FOXQ1	MYBL1
E2F8	GALNT9
E2F8	KLHL29
E2F8	MYBL2
E2F8	OSBP2
E2F8	SH3KBP1
E2F8	TRAF1
E2F8	TRAPPC8
E2F8	CDKN1A
E2F8	GALNT18
E2F8	NINJ2
TFAP2C	ZNF415
TFAP2C	ABHD6
TFAP2C	ADARB1
TFAP2C	APBA2
TFAP2C	B4GALT2
TFAP2C	BHLHE41
TFAP2C	BOC
TFAP2C	BTG3
TFAP2C	CAD
TFAP2C	CADM1
TFAP2C	CAMK2G
TFAP2C	CCDC15
TFAP2C	CDC25B
TFAP2C	CELSR1
TFAP2C	CSF3
TFAP2C	DCLK1
TFAP2C	DGAT2
TFAP2C	DNER
TFAP2C	DOCK6
TFAP2C	EZR
TFAP2C	FAM196B
TFAP2C	FAM221A
TFAP2C	FCHO1
TFAP2C	FYN
TFAP2C	G6PD
TFAP2C	GALNT9
TFAP2C	GCH1
TFAP2C	HIST1H2BK
TFAP2C	HSPBP1
TFAP2C	HTR7
TFAP2C	IGFBP7
TFAP2C	IPMK
TFAP2C	ITPR1
TFAP2C	KCNAB2
TFAP2C	KLHL29
TFAP2C	LGMN
TFAP2C	MITF
TFAP2C	MPP4
TFAP2C	MYBL2
TFAP2C	NAGS
TFAP2C	NDUFA8
TFAP2C	NR3C2
TFAP2C	OSBP2
TFAP2C	PCBP3
TFAP2C	PDE2A
TFAP2C	PLA2G4A
TFAP2C	PLEKHA2
TFAP2C	PTPRS
TFAP2C	RGL3
TFAP2C	RNF38
TFAP2C	SATB1
TFAP2C	SCAMP5
TFAP2C	SCD
TFAP2C	SCG5
TFAP2C	SERPINE2
TFAP2C	SHH
TFAP2C	SHROOM2
TFAP2C	SLFN5
TFAP2C	SNTB1
TFAP2C	SOCS2
TFAP2C	ST3GAL4
TFAP2C	SYNE1
TFAP2C	TGFBR2
TFAP2C	TMEM51
TFAP2C	TNC
TFAP2C	TPX2
TFAP2C	TRAF1
TFAP2C	TRAPPC8
TFAP2C	ZC3H12A
TFAP2C	ZNF462
TFAP2C	ARNT2
TFAP2C	BMPR2
TFAP2C	BTN3A3
TFAP2C	C11orf63
TFAP2C	CREB3L1
TFAP2C	CYBRD1
TFAP2C	DOCK4
TFAP2C	G6PD
TFAP2C	GALNT18
TFAP2C	HIVEP3
TFAP2C	LINC00842
TFAP2C	MALL
TFAP2C	MATN2
TFAP2C	MITF
TFAP2C	MTMR12
TFAP2C	NEK7
TFAP2C	NINJ2
TFAP2C	NTM
TFAP2C	PAK2
TFAP2C	PLEKHA2
TFAP2C	PLEKHA7
TFAP2C	RBM19
TFAP2C	RCSD1
TFAP2C	SMAD7
TFAP2C	SORCS2
TFAP2C	SUSD3
TFAP2C	TLE1
KLF7	TAOK3
KLF7	TLE1
KLF7	TMEM51
KLF7	TPX2
KLF7	TRAF1
KLF7	TRAPPC8
KLF7	TRIM24
KLF7	TSPAN14
KLF7	ABCA1
KLF7	ABHD6
KLF7	UACA
KLF7	ADAM10
KLF7	ADARB1
KLF7	ALS2
KLF7	AMPH
KLF7	VOPP1
KLF7	WASF3
KLF7	APBA2
KLF7	ZC3H12A
KLF7	B4GALT2
KLF7	BDNF
KLF7	BHLHE41
KLF7	BMPR2
KLF7	BOC
KLF7	BTG3
KLF7	C11orf68
KLF7	CAD
KLF7	CADM1
KLF7	CAMK2G
KLF7	CAST
KLF7	CCDC15
KLF7	CDC25B
KLF7	CELSR1
KLF7	CIZ1
KLF7	COL13A1
KLF7	COMMD10
KLF7	CREB3L1
KLF7	CSPG4
KLF7	CXCL3
KLF7	CYBRD1
KLF7	DIEXF
KLF7	DNER
KLF7	DOCK4
KLF7	DOCK6
KLF7	DPYSL2
KLF7	DYNC1H1
KLF7	E2F8
KLF7	EHBP1
KLF7	ENPP1
KLF7	EPS8
KLF7	EZR
KLF7	F2RL1
KLF7	FAM126A
KLF7	FAM129A
KLF7	FAM196B
KLF7	FCHO1
KLF7	FKBP5
KLF7	FLNB
KLF7	FYN
KLF7	G6PD
KLF7	GAB2
KLF7	GALNT9
KLF7	GCH1
KLF7	HDAC9
KLF7	HIST1H2BK
KLF7	HSPBP1
KLF7	HTR7
KLF7	IGFBP7
KLF7	IL24
KLF7	IPMK
KLF7	KAZN
KLF7	KCNAB2
KLF7	KLHL29
KLF7	KRT8
KLF7	LGMN
KLF7	LIFR
KLF7	LRP11
KLF7	MAD1L1
KLF7	MID1IP1
KLF7	MITF
KLF7	MPP4
KLF7	MTMR12
KLF7	MYBL2
KLF7	NAGS
KLF7	NEK7
KLF7	NRBF2
KLF7	NUP188
KLF7	OGDH
KLF7	OSBP2
KLF7	OSBPL1A
KLF7	PAK2
KLF7	PDE2A
KLF7	PHIP
KLF7	PIK3CD
KLF7	PIM2
KLF7	PLEKHA2
KLF7	PMF1
KLF7	PRSS12
KLF7	PTPRJ
KLF7	PTPRS
KLF7	PXDN
KLF7	RBM19
KLF7	RGL3
KLF7	RNF38
KLF7	RP2
KLF7	RUFY1
KLF7	SATB1
KLF7	SBNO2
KLF7	SCAMP5
KLF7	SEMA3C
KLF7	SERPINE2
KLF7	SGK1
KLF7	SH3KBP1
KLF7	SH3RF3
KLF7	SHH
KLF7	SLC2A1
KLF7	SNTB1
KLF7	SOCS2
KLF7	SORCS2
KLF7	SPATS2L
KLF7	SPDEF
KLF7	ST3GAL4
KLF7	STK32C
KLF7	STYXL1
BHLHE41	BDNF
BHLHE41	CIZ1
BHLHE41	COL13A1
BHLHE41	CSPG4
BHLHE41	DNER
BHLHE41	FAM196B
BHLHE41	IPMK
BHLHE41	ITPR1
BHLHE41	MAD1L1
BHLHE41	NRBF2
BHLHE41	NUP188
BHLHE41	OSBP2
BHLHE41	OSBPL1A
BHLHE41	PMF1
BHLHE41	RNASET2
BHLHE41	SGK1
BHLHE41	SH3KBP1
BHLHE41	SLFN5
BHLHE41	SOCS2
BHLHE41	STYXL1
BHLHE41	TRAPPC8
BHLHE41	VOPP1
SPDEF	ABHD6
SPDEF	AMPH
SPDEF	APBA2
SPDEF	B4GALT2
SPDEF	BOC
SPDEF	BTG3
SPDEF	CDKN1A
SPDEF	CIZ1
SPDEF	COMMD10
SPDEF	CSPG4
SPDEF	DIEXF
SPDEF	DYNC1H1
SPDEF	ENPP1
SPDEF	EPS8
SPDEF	EZR
SPDEF	FAM196B
SPDEF	FAM221A
SPDEF	FYN
SPDEF	G6PD
SPDEF	HTR7
SPDEF	IGFBP7
SPDEF	IL24
SPDEF	ITPR1
SPDEF	KCNAB2
SPDEF	KRT8
SPDEF	MID1IP1
SPDEF	NAGS
SPDEF	NR3C2
SPDEF	OGDH
SPDEF	OSBP2
SPDEF	OSBPL1A
SPDEF	PAK2
SPDEF	PCBP3
SPDEF	PLEKHA2
SPDEF	RP2
SPDEF	SBNO2
SPDEF	SCAMP5
SPDEF	SEMA3C
SPDEF	SH3RF3
SPDEF	SHROOM2
SPDEF	SOCS2
SPDEF	SORCS2
SPDEF	ST3GAL4
SPDEF	SYNE1
SPDEF	TGFBR2
SPDEF	TJP2
SPDEF	TLE1
SPDEF	TMEM51
SPDEF	TRAPPC8
SPDEF	WASF3
SPDEF	ARNT2
SPDEF	BMPR2
SPDEF	BTN3A3
SPDEF	CAST
SPDEF	CYBRD1
SPDEF	DPYSL2
SPDEF	FAM129A
SPDEF	FLNB
SPDEF	GALNT18
SPDEF	HIVEP3
SPDEF	HSPBP1
SPDEF	KAZN
SPDEF	LIFR
SPDEF	LINC00842
SPDEF	MAD1L1
SPDEF	MALL
SPDEF	MATN2
SPDEF	NINJ2
SPDEF	NTM
SPDEF	PIK3CD
SPDEF	PIM2
SPDEF	PLEKHA7
SPDEF	RCSD1
SPDEF	SH3KBP1
SPDEF	SPATS2L
SPDEF	UGCG
SPDEF	VOPP1
ARID3A	DNER
ARID3A	DOCK4
ARID3A	E2F8
ARID3A	EHBP1
ARID3A	EPS8
ARID3A	FAM196B
ARID3A	FKBP5
ARID3A	HDAC9
ARID3A	IL24
ARID3A	IPMK
ARID3A	ITPR1
ARID3A	LGMN
ARID3A	LRP11
ARID3A	MPP4
ARID3A	NR3C2
ARID3A	OGDH
ARID3A	PHIP
ARID3A	PMF1
ARID3A	PTPRJ
ARID3A	PXDN
ARID3A	RNASET2
ARID3A	ROBO1
ARID3A	RP2
ARID3A	SATB1
ARID3A	SEMA3C
ARID3A	SERPINE2
ARID3A	SH3RF3
ARID3A	SHH
ARID3A	SPATS2L
ARID3A	SPDEF
ARID3A	ST3GAL4
ARID3A	TAOK3
ARID3A	TJP2
ARID3A	TLE1
ARID3A	TPX2
ARID3A	TRIM24
ARID3A	UACA
ARID3A	WDR72
ARID3A	ZNF462
ARID3A	ABCA1
ARID3A	ALS2
ARID3A	AMPH
ARID3A	APBA2
ARID3A	BDNF
ARID3A	BMPR2
ARID3A	BOC
ARID3A	CAST
ARID3A	CCDC15
ARID3A	CCL20
ARID3A	CDC25B
ARID3A	CXCL3
ARID3A	CYBRD1
CREB3L1	C11orf68
CREB3L1	DGAT2
CREB3L1	DOCK4
CREB3L1	DOCK6
CREB3L1	IL4R
CREB3L1	PTPRS
CREB3L1	SH3KBP1
CREB3L1	SNTB1
CREB3L1	TGFBR2
CREB3L1	VOPP1
CREB3L1	ABCA1
CREB3L1	HDAC9
CREB3L1	HIVEP3
CREB3L1	IGFBP7
CREB3L1	KAZN
CREB3L1	LIFR
CREB3L1	MAD1L1
CREB3L1	RPIA
CREB3L1	SMAD7
CEBPG	ABCA1
CEBPG	ABHD6
CEBPG	AMPH
CEBPG	APBA2
CEBPG	BOC
CEBPG	CAMK2G
CEBPG	CCDC15
CEBPG	CCL20
CEBPG	CDC25B
CEBPG	COL13A1
CEBPG	CSF3
CEBPG	DCLK1
CEBPG	DIEXF
CEBPG	DNER
CEBPG	EHBP1
CEBPG	F2RL1
CEBPG	FAM126A
CEBPG	FAM196B
CEBPG	FYN
CEBPG	GAB2
CEBPG	GCH1
CEBPG	IL24
CEBPG	IL4R
CEBPG	IPMK
CEBPG	ITPR1
CEBPG	KLHL29
CEBPG	KRT8
CEBPG	MITF
CEBPG	NDUFA8
CEBPG	NR3C2
CEBPG	NRBF2
CEBPG	OGDH
CEBPG	PHIP
CEBPG	PIK3CD
CEBPG	PLA2G4A
CEBPG	PLEKHA2
CEBPG	RGL3
CEBPG	ROBO1
CEBPG	RP2
CEBPG	SATB1
CEBPG	SBNO2
CEBPG	SCG5
CEBPG	SHROOM2
CEBPG	SLFN5
CEBPG	SNTB1
CEBPG	ST3GAL4
CEBPG	STK32C
CEBPG	SYNE1
CEBPG	TJP2
CEBPG	TLE1
CEBPG	TMEM51
CEBPG	TNC
CEBPG	TPX2
CEBPG	TRAF1
CEBPG	TSPAN14
CEBPG	WASF3
CEBPG	WDR72
CEBPG	ZNF462
CEBPG	ADAM10
CEBPG	ALS2
CEBPG	ARNT2
CEBPG	C11orf63
CEBPG	GALNT18
CEBPG	HIVEP3
CEBPG	LIFR
CEBPG	MAD1L1
CEBPG	MATN2
CEBPG	NINJ2
CEBPG	NTM
CEBPG	PLEKHA7
CEBPG	PTPRS
CEBPG	RCSD1
CEBPG	RNASET2
CEBPG	RPIA
CEBPG	RUFY1
CEBPG	SLC2A1
CEBPG	SORCS2
CEBPG	SPDEF
CEBPG	SUSD3
CEBPG	TGFBR2
CEBPG	UGCG
NR3C2	BDNF
NR3C2	CDKN1A
NR3C2	DIEXF
NR3C2	EPS8
NR3C2	FKBP5
NR3C2	SGK1
NR3C2	TJP2
MYBL2	ALS2
MYBL2	CREB3L1
MYBL2	FLNB
MYBL2	PRSS12
MYBL2	PTPRS
MYBL2	RP2
MYBL2	SCD
MYBL2	SGK1
MYBL2	SNTB1
MYBL2	TRAPPC8
MYBL2	CAD
MYBL2	HIVEP3
MYBL2	ZNF415
